# Supplementary material for: Antibacterial Activities of Phenolic Compounds in Miang Extract: Growth Inhibition and Change in Protein Expression of Extensively Drug-Resistant Klebsiella pneumoniae
Source: Antibiotics (Basel). 2024 Jun 9;13(6):536. doi: 10.3390/antibiotics13060536 (PMC11201136; doi:10.3390/antibiotics13060536)
Supplement: Supplementary file 1 [file antibiotics-13-00536-s001.zip]

Archive with 1 entries (1 files):
- antibiotics-3030145-supplementary.pdf
